# Supplementary material for: Host nasopharyngeal transcriptome dataset of a SARS-CoV-2 positive Italian cohort
Source: Sci Data. 2023 Jun 14;10:379. doi: 10.1038/s41597-023-02289-7 (PMC10264883; doi:10.1038/s41597-023-02289-7)
Supplement: Supplementary file 1 — Supplementary Table S2 [file 41597_2023_2289_MOESM1_ESM.xlsx]

## Sheet: Ct and % Align of the 35 sampl 
Table S2: Cycle threshold (Ct) values to determine SARS-CoV-2 viral load of 35 selected samples and percentage of sample unique read mapping on human genome
Sample.ID	Ct	uniquely_mapped_percent_Hg38
S_001	17.54	86,51
S_002	16.12	86,92
S_003	16.4	56,27
S_004	15.08	55,12
S_005	27.19	83,99
S_006	15.47	66,65
S_007	17.44	75,4
S_008	15.89	64,52
S_009	19.9	83,86
S_010	24.43	76,2
S_011	34.955	86,66
S_012	27.615	75,18
S_013	20.02	53,63
S_014	15.95	58,26
S_015	22.03	62,61
S_016	23.29	80,95
S_017	23.85	63,93
S_018	27.01	58,37
S_019	21.2	83,39
S_020	21.685	84,85
S_021	26.33	83,64
S_022	14	64,36
S_023	15.655	80,36
S_024	15.015	71,75
S_025	30.305	57,68
S_026	15.27	73,87
S_027	12.69	58,11
S_028	19.575	84,25
S_029	13.67	68,77
S_030	22.81	89,9
S_031	27.23	67,65
S_032	15.63	75,1
S_033	25.9	70,54
S_034	25.48	84,43
S_035	22.94	85,15
