# Supplementary material for: Host nasopharyngeal transcriptome dataset of a SARS-CoV-2 positive Italian cohort
Source: Sci Data. 2023 Jun 14;10:379. doi: 10.1038/s41597-023-02289-7 (PMC10264883; doi:10.1038/s41597-023-02289-7)
Supplement: Supplementary file 2 — Supplementary Table S1 [file 41597_2023_2289_MOESM2_ESM.xlsx]

## Sheet: Clinical data of the 35 samples
Table S1: Clinical and epidemiologic data of 35 samples collected during the three outbreaks: 1^ (March-May 2020), 2^ (Sept-Nov 2020), and 3^ (Jan-Feb 2021).
Sample.ID	Outbreak	Gender	Age	Clinical_outcomes	Clade	Lineage	City
S_001	2^	Male	9	ASYMPTOMATIC	20A	B.1.221	AVELLINO
S_002	2^	Male	45	ASYMPTOMATIC	20A	B.1.221	AVELLINO
S_003	2^	Female	74	NA	20E (EU1)	B.1.177	AVELLINO
S_004	2^	Female	68	ASYMPTOMATIC	20E (EU1)	B.1.177.83	AVELLINO
S_005	2^	Male	73	MILD	19A	B	AVELLINO
S_006	2^	Male	22	MILD	20E (EU1)	B.1.177.33	NAPOLI
S_007	2^	Male	78	NA	20A.EU2	B.1.160	NA
S_008	2^	Female	50	ASYMPTOMATIC	20A	B.1.221	AVELLINO
S_009	2^	Male	54	NA	20E (EU1)	B.1.177	NAPOLI
S_010	2^	Female	47	ASYMPTOMATIC	20A	B.1.527	AVELLINO
S_011	1^	Female	NA	NA	20B	B.1.1	NA
S_012	1^	Female	76	MILD	19A	B	NA
S_013	2^	Male	67	ASYMPTOMATIC	20E (EU1)	B.1.177.75	NAPOLI
S_014	2^	Male	49	ASYMPTOMATIC	20D	C.18	NAPOLI
S_015	3^	Male	71	MODERATE	20E (EU1)	B.1.177.33	NAPOLI
S_016	3^	Male	64	MODERATE	20E (EU1)	B.1.177.33	CASERTA
S_017	2^	Male	63	SEVERE	20E (EU1)	B.1.177.33	NAPOLI
S_018	1^	Male	48	MILD	20A	B.1	NAPOLI
S_019	1^	Male	8	ASYMPTOMATIC	20A	B.1	SALERNO
S_020	1^	Male	75	SEVERE	20A	B.1	SALERNO
S_021	1^	Female	86	ASYMPTOMATIC	20A	B.1	NAPOLI
S_022	1^	Male	84	ASYMPTOMATIC	20A	B.1	SALERNO
S_023	3^	Female	14	NA	20E (EU1)	B.1.177	SALERNO
S_024	1^	Female	41	MODERATE	20A	B.1	SALERNO
S_025	3^	Male	69	SEVERE	19A	B	NA
S_026	3^	Female	66	NA	20E (EU1)	B.1.177	SALERNO
S_027	3^	Female	94	NA	20E (EU1)	B.1.177	SALERNO
S_028	1^	Male	62	NA	20A	B.1	SALERNO
S_029	3^	Female	99	NA	20E (EU1)	B.1.177	SALERNO
S_030	1^	Female	14	ASYMPTOMATIC	20A	B.1	SALERNO
S_031	1^	Male	35	ASYMPTOMATIC	20B	B.1.1	SALERNO
S_032	1^	Male	59	ASYMPTOMATIC	20A	B.1	SALERNO
S_033	1^	Male	27	ASYMPTOMATIC	20A	B.1	SALERNO
S_034	1^	Male	33	ASYMPTOMATIC	20A	B.1.153	SALERNO
S_035	1^	Male	82	ASYMPTOMATIC	20A	B.1	SALERNO
NA = Not available
